# Supplementary material for: Growth-Suppressive and Apoptosis-Inducing Effects of Tetrandrine in SW872 Human Malignant Liposarcoma Cells via Activation of Caspase-9, Down-Regulation of XIAP and STAT-3, and ER Stress
Source: Biomolecules. 2022 Jun 17;12(6):843. doi: 10.3390/biom12060843 (PMC9221093; doi:10.3390/biom12060843)
Supplement: Supplementary file 1 [file biomolecules-12-00843-s001.zip]

Archive with 1 entries (1 files):
- biomolecules-1676489-supplementary.pdf
